# Supplementary material for: A mid-Cambrian tunicate and the deep origin of the ascidiacean body plan
Source: Nat Commun. 2023 Jul 6;14:3832. doi: 10.1038/s41467-023-39012-4 (PMC10325964; doi:10.1038/s41467-023-39012-4)
Supplement: Supplementary file 5 — Supplementary Code 1 [file 41467_2023_39012_MOESM5_ESM.txt]

#NEXUS
[written Mon May 01 20:13:41 EDT 2023 by Mesquite  version 3.70 (build 940) at DESKTOP-VK6I4JF/26.126.114.15]

BEGIN TAXA;
	TITLE Taxa;
	DIMENSIONS NTAX=55;
	TAXLABELS
		Oikopleura_fusiformes Oikopleura_dioica Megalocercus_huxleyi Fritillaria_borealis Salpa_fusiformis Thalia_democratica Iasis_cylindrica Doliolum_nationalis Doliolum_denticulatum Pyrosoma_atlanticum Ascidiella_aspersa Ascidiella_scabra Ascidia_mentula Ascidia_virginea Corella_parallelogramma Rhodosoma_callense Phallusia_mammillata Phallusia_nigra Agnezia_septentrionalis Perophora_japonica Perophora_viridis Ciona_intestinalis Dendrodoa_grossularia Molgula_retortiformis Molgula_citrina Molgula_manhattensis Microcosmus_claudicans Styela_clava Styela_rustica Styela_plicata Botryllus_schlosseri Symplegma_brakenhielmi Halocynthia_roretzi Herdmania_momus Kukenthalia_borealis Pelonaia_corrugata Diazona_violacea Clavelina_lepadiformis Diplosoma_listerianum Didemnum_maculosum Lissoclinum_verrilli Distaplia_stylifera Eudistoma_obscuratum Polyclinum_constellatum Polyclinum_aurantium Synoicum_pulmonaria Aplidium_turbinatum Morchellium_argus Sycozoa_sigillinoides Branchiostoma_floridae Branchiostoma_lanceolatum Petromyzon_marinus Lampetra_planeri Lampetra_fluviatilis Megasiphon_thylakos 
	;

END;


BEGIN CHARACTERS;
	TITLE  'Matrix in file "Extended Data 3 - MAY 1"';
	DIMENSIONS  NCHAR=117;
	FORMAT DATATYPE = STANDARD RESPECTCASE GAP = - MISSING = ? SYMBOLS = "  0 1 2 3 4 5 6";
	MATRIX
	Oikopleura_fusiformes      010-00-0-0-0-110??0-100100--00----002-00---0--10-????0000-000110-10---10100---1101-00-1000000--1??011??0-10--0100-010
	Oikopleura_dioica          010-00-0-0-0-1100?0-100100--00----002-00---0--10-0-010000-000110-10---00100---1101-00-0000000--111011000-10--0100-010
	Megalocercus_huxleyi       010-00-0-0-0-110??0-100100--00----002-00---0--10-0-010000-000110-10---10100---1101-00-??????0--1?1011000-10--0100-01?
	Fritillaria_borealis       010-00-0-0-0-110??0-100100--00----002-00---0--10-??0?0000-000110-10---10100---1101-00-0000000--1??011??0-10--0100-01?
	Salpa_fusiformis           000-10-0-0-101000?0-10000101113---003-00---0--10-0-1010011101110-11111101010--0-------1101111??010--1000-00--1321(3 4)001
	Thalia_democratica         000-10-0-0-101001?0-10000101113---003-00---0--10-0-1010011101110-11111101010--0-------110011100010--1000-00--1(0 3)(0 3)1(1 5)001
	Iasis_cylindrica           000-10-0-0-10100??0-10000101113---003-00---0--10-0-1010011101110-11111101010--0-------1100111?0010--1000-00--1(0 4)(0 1)1(3 5)001
	Doliolum_nationalis        000-11(2 3)0-1311100??1010000101113---030100---0--0------0100-000110-1110-10100---1001-00-1101100--0111-1000-00--01110100
	Doliolum_denticulatum      000-1130-1311100??1010000101113---030100---0--0------0100-000110-1110-10100---1001-00-??????0--0111-100??0???0??1?10?
	Pyrosoma_atlanticum        000-10-0-0-0-1000?0-10100110103---03010111110011010100000-000110-0110-101010--0-------0110101?00111-1000-00--01110001
	Ascidiella_aspersa         1-0-01210120-1000?0-100000--00----03000111010111?1110100111001110-110-10000---10110010011??10--1111-1101101000000-000
	Ascidiella_scabra          1-0-01210120-100??0-100000--00----0300011101011111110100111001110-110-10000---101100100111110--1111-1101001010000-000
	Ascidia_mentula            1-0-01210120-1000?0-100000--00----03000111011111?111010?111001110-110-10000---10110010011??10--1111-1100-00--03310000
	Ascidia_virginea           1-0-01210120-100??0-100000--00----0300011101111111110101111001110-110-10000---10110010??????0--?111-110??0???????????
	Corella_parallelogramma    1-0-01210120-100??0-100000--00----031-0110-1011111010100111001111-110-10000---101100100111110--1111-1101000--00010000
	Rhodosoma_callense         1-0-01210120-100??0-100000--00----03000110-10111110101?0111001111-110-10000---101???10??????0--?111-110??0???????????
	Phallusia_mammillata       1-0-01(2 3)10120-100010-100000--00----030001???11?11?111010?110001110-110-10000---10110010011?110--1111-110??0???????????
	Phallusia_nigra            1-0-01(2 3)10120-100?10-100000--00----0300011101111111110101110001110-110-10000---10110010??????0--?111-110??0???????????
	Agnezia_septentrionalis    1-0-01(1 2)10120-100??0-100000--00----031-0111010111010101?00-0001110-110-10000---??????????????0--?111-110??0???????????
	Perophora_japonica         1-0-01110120-1000?0-10000111?01--0020001???1??11?101010?0-0001110-110-100010--111100110111110--1111-1001100--01111000
	Perophora_viridis          1-0-01110120-100??0-10000111101--002000110-10111110101000-0001110-110-100010--11110011??????0--?111-100??0???????????
	Ciona_intestinalis         1-0-01210120-1000111100000--00----03001111011111010101000-100110-0110-10100---101100100110110--1111-1111001010000-000
	Dendrodoa_grossularia      1-0-010100-0-100??0-110000--00----13000100-0001001110100111001110-1111110010--1001-110??????0--1110111011010101010000
	Molgula_retortiformis      1-0-01111110-100??10100000--00----131-110??0??10-11001??101111110-111111010---0-------??1???0--??101111??0?????????0?
	Molgula_citrina            1-0-01111110-100??10100000--00----131-1101000010-11001?0101111110-1111110110--1001-10-??????0--??101111??0?????????0?
	Molgula_manhattensis       1-0-01111110-1001010100000--00----131-1101000010-1100110101111110-111111010---1001-10-0111110--111011111001010000-000
	Microcosmus_claudicans     1-0-01011110-100??0-110000--00----13001101000010-11001?0111111110-111111010---101???10??????0--11100111??0?????????0?
	Styela_clava               1-0-01010110-1001?0-110000--00----13001101000010-110011?111001110-111111010---10110?100111110--111001111001010000-000
	Styela_rustica             1-0-01010110-100??0-110000--00----1300110??0?010-11001??111001110-111111010---1001-110??1???0--??10?11???0?????????0?
	Styela_plicata             1-0-01010110-100000-110000--00----13001101000010-11001?0111001110-111111010---10110110??????0--11100111??0?????????00
	Botryllus_schlosseri       1-0-00-10140-1001?0-1000011010(1 2)--103000101000010-1100100111011110-1111110110--101111100111110--0110010011011004116000
	Symplegma_brakenhielmi     1-0-00-100-0-100??0-1000011010(1 2)--10300010??0??10-110010???1011110-1111110110--101111100111110--0110010???00--0210-000
	Halocynthia_roretzi        1-0-01011100-100100-110000--00----1300110100001100-101?01111?1110-111111010---10110010??????0--111011111?0?????????0?
	Herdmania_momus            1-0-01011110-101??0-100000--00----1300110100001100-101?0111111110-111111010---101???10??????0--??100111??0?????????0?
	Kukenthalia_borealis       1-0-01010110-101??0-1000011010(1 2)--103001101000010-1100100111011110-11111100110010111?10??????0--0?100100??0?????????0?
	Pelonaia_corrugata         1-0-01010110-100??0-100000--00----03001101000010-11001?011100110-0111111010---0-------??????0--??100111??0?????????0?
	Diazona_violacea           1-1001110120-100??101000011110000-03000110-10111?0-1010011000110-0110-10100---10110010??????0--??010110??0?????????0?
	Clavelina_lepadiformis     1-1000-100-0-100??1010000110101--0030000---0--1110-101000-000110-0110-101010--111100100110110--0111-10010010101112000
	Diplosoma_listerianum      1-10011100-0-1000?11100001101001--020000---0--1110-101000-000110-0110-1010111-111101110110110--0111-1001000--0200-000
	Didemnum_maculosum         1-10011100-0-101??11100001101001--020000---0--1110-101000-000110-0110-1010111-11110111??????0--??11-100??0?????????0?
	Lissoclinum_verrilli       1-10011100-0-101????10000110?001--020000---0--11???1010???000110-0110-1010111-111???110110110--0111-10???00-?0110-000
	Distaplia_stylifera        1-1001110140-100??101000011010000-020010---0--11???1010???10?110-0110-1010110111110?110110110--0111-10011012001114000
	Eudistoma_obscuratum       1-1001110120-100?1101000011010000-010000---0--11???1010???000110-0110-101010--111???110110110--0111-100??00--01213000
	Polyclinum_constellatum    1-1101110140-100?0101000011010001-030000---1--111?01010???000110-0110-101010--1111-?110110110--0111-10010011?01111000
	Polyclinum_aurantium       1-1101110140-100??101000011010001-030000---1--1110-101000-000110-0110-101010--1111-111??????0--0?11-100??0?????????0?
	Synoicum_pulmonaria        1-1101110140-100??1010000110?0001-030000---0--1110-101000-000110-0110-101010--111???11??????0--0?11-100??0?????????0?
	Aplidium_turbinatum        1-1101210140-100??101000011010001-030000---0--11???1010?0-100110-0110-101010--11110111??????0--0111-1000-010-0210-00?
	Morchellium_argus          1-1101210140-100??101000011010001-030000---0--1110-101?00-100110-0110-101010--11110111??????0--??11-100??0?????????0?
	Sycozoa_sigillinoides      1-1000-10140-100??1?10000110101--0020000---0--1110-101?00-000110-0110-001011011101-010??????0--??11-100??0?????????0?
	Branchiostoma_floridae     010-00-100-0-0-0-010000110--00----030100---0--10-0-011001-???000-1101001010---1010-00-1000011101011-1000-00--0????001
	Branchiostoma_lanceolatum  010-00-100-0-0-0-010000110--00----030100---0--10-0-011001-???000-1101001010---1010-00-??????1101011-1000-00--0????001
	Petromyzon_marinus         010-00-100-0-0-0-010000100--00----030100---0--10-0-001011-???000-10---00100---1010-00-1100011111011-0--0-00--0????001
	Lampetra_planeri           010-00-100-0-0-0-010000100--00----030100---0--10-0-001011-???000-10---00100---1010-00-11??011111011-0--0-00--0????001
	Lampetra_fluviatilis       010-00-100-0-0-0-010000100--00----030100---0--10-0-001011-???000-10---00100---1010-00-1????11111011-0--0-00--0????001
	Megasiphon_thylakos        1-0?0??????0-??0???????0-0--??----??????????????????????0-???????-1?????????????????????????0--??????????????????????

;

END;
BEGIN ASSUMPTIONS;
	TYPESET * UNTITLED   =  unord:  1- 117;

END;

BEGIN MESQUITECHARMODELS;
	ProbModelSet * UNTITLED   =  'Mk1 (est.)':  1- 117;
END;

BEGIN MRBAYES;
	Set autoclose = yes;
	Set nowarnings = yes;
	Log start filename = newptero.log replace;
	Outgroup Branchiostoma_lanceolatum;
	constraint Thaliacea hard = Salpa_fusiformis Thalia_democratica Iasis_cylindrica Doliolum_nationalis Doliolum_denticulatum Pyrosoma_atlanticum;
	constraint Phlebobranchia hard = Ascidiella_aspersa Ascidiella_scabra Ascidia_mentula Ascidia_virginea Phallusia_mammillata Phallusia_nigra Corella_parallelogramma Rhodosoma_callense Agnezia_septentrionalis Ciona_intestinalis Perophora_japonica;
	constraint Aplousobranchia hard = Diazona_violacea Clavelina_lepadiformis Sycozoa_sigillinoides Diplosoma_listerianum Didemnum_maculosum Lissoclinum_verrilli Distaplia_stylifera Eudistoma_obscuratum Polyclinum_constellatum Polyclinum_aurantium Synoicum_pulmonaria Aplidium_turbinatum Morchellium_argus;
	constraint Stolidobranchia hard = Dendrodoa_grossularia Molgula_retortiformis Molgula_citrina Molgula_manhattensis Microcosmus_claudicans Halocynthia_roretzi Herdmania_momus Styela_clava Styela_rustica Styela_plicata Botryllus_schlosseri Symplegma_brakenhielmi Kukenthalia_borealis Pelonaia_corrugata;
	constraint Test hard = Ascidiella_aspersa Ascidiella_scabra Ascidia_mentula Ascidia_virginea Phallusia_mammillata Phallusia_nigra Corella_parallelogramma Rhodosoma_callense Agnezia_septentrionalis Perophora_japonica Perophora_viridis Diazona_violacea Clavelina_lepadiformis Sycozoa_sigillinoides Diplosoma_listerianum Didemnum_maculosum Lissoclinum_verrilli Distaplia_stylifera Eudistoma_obscuratum Polyclinum_constellatum Polyclinum_aurantium Synoicum_pulmonaria Aplidium_turbinatum Morchellium_argus Dendrodoa_grossularia Molgula_retortiformis Molgula_citrina Molgula_manhattensis Microcosmus_claudicans Halocynthia_roretzi Herdmania_momus Styela_clava Styela_rustica Styela_plicata Botryllus_schlosseri Symplegma_brakenhielmi Kukenthalia_borealis Pelonaia_corrugata Salpa_fusiformis Thalia_democratica Iasis_cylindrica Doliolum_nationalis Doliolum_denticulatum Pyrosoma_atlanticum;
	prset topologypr = constraints ( Thaliacea , Phlebobranchia , Aplousobranchia , Stolidobranchia );
	Prset statefreqpr = dirichlet ( 500 );
	Lset coding = variable rates = gamma;
	Showmodel;
	Mcmc ngen = 10000000 samplefreq = 1000 printfreq = 100 nchains = 4 temp = 0.2 nruns = 2
	Filename = ptero.out burninfrac = 0.25 starttree = random savebrlens = yes;
	Sump filename = ptero.out burninfrac = 0.25 nruns = 2;
	Sumt filename = ptero.out burninfrac = 0.25 Contype = Halfcompat;

END;
BEGIN NOTES;

	SU  C = 93 N = selected B = TRUE;

END;

Begin MESQUITE;
		MESQUITESCRIPTVERSION 2;
		TITLE AUTO;
		tell ProjectCoordinator;
		timeSaved 1682986421963;
		getEmployee #mesquite.minimal.ManageTaxa.ManageTaxa;
		tell It;
			setID 0 7546384350389189834;
		endTell;
		getEmployee #mesquite.charMatrices.ManageCharacters.ManageCharacters;
		tell It;
			setID 0 8233035360818423592;
			tell It;
				setSelected  93;
				setDefaultOrder  0 116 1 2 3 4 5 6 7 8 9 10 11 12 13 14 15 16 17 18 19 20 21 22 23 24 25 26 27 28 29 30 31 32 33 34 35 36 37 38 39 40 41 42 43 44 45 46 47 48 49 50 51 52 53 54 55 56 57 58 59 60 61 62 63 64 65 66 67 68 69 70 71 72 73 74 75 76 77 78 79 80 81 82 83 84 85 86 87 88 89 90 91 92 93 94 95 96 97 98 99 100 101 102 103 104 105 106 107 108 109 110 111 112 113 114 115;
				attachments ;
			endTell;
			mqVersion 370;
			checksumv 0 3 1603926259 null  getNumChars 117 numChars 117 getNumTaxa 55 numTaxa 55   short true   bits 127   states 127   sumSquaresStatesOnly 25479.0 sumSquares 25479.0 longCompressibleToShort false usingShortMatrix true   NumFiles 1 NumMatrices 1;
			mqVersion;
		endTell;
		getWindow;
		tell It;
			suppress;
			setResourcesState false false 223;
			setPopoutState 300;
			setExplanationSize 0;
			setAnnotationSize 0;
			setFontIncAnnot 0;
			setFontIncExp 0;
			setSize 1761 863;
			setLocation 98 54;
			setFont SanSerif;
			setFontSize 10;
			getToolPalette;
			tell It;
			endTell;
			desuppress;
		endTell;
		getEmployee  #mesquite.charMatrices.BasicDataWindowCoord.BasicDataWindowCoord;
		tell It;
			showDataWindow #8233035360818423592 #mesquite.charMatrices.BasicDataWindowMaker.BasicDataWindowMaker;
			tell It;
				getWindow;
				tell It;
					getTable;
					tell It;
						rowNamesWidth 109;
					endTell;
					setExplanationSize 30;
					setAnnotationSize 20;
					setFontIncAnnot 0;
					setFontIncExp 0;
					setSize 1538 791;
					setLocation 98 54;
					setFont SanSerif;
					setFontSize 10;
					getToolPalette;
					tell It;
						setTool mesquite.charMatrices.BasicDataWindowMaker.BasicDataWindow.ibeam;
					endTell;
					setActive;
					setTool mesquite.charMatrices.BasicDataWindowMaker.BasicDataWindow.ibeam;
					colorCells  #mesquite.charMatrices.NoColor.NoColor;
					colorRowNames  #mesquite.charMatrices.TaxonGroupColor.TaxonGroupColor;
					colorColumnNames  #mesquite.charMatrices.CharGroupColor.CharGroupColor;
					colorText  #mesquite.charMatrices.NoColor.NoColor;
					setBackground White;
					toggleShowNames on;
					toggleShowTaxonNames on;
					toggleTight off;
					toggleThinRows off;
					toggleShowChanges on;
					toggleSeparateLines off;
					toggleShowStates on;
					toggleReduceCellBorders off;
					toggleAutoWCharNames on;
					toggleAutoTaxonNames off;
					toggleShowDefaultCharNames off;
					toggleConstrainCW on;
					toggleBirdsEye off;
					toggleColorOnlyTaxonNames off;
					toggleShowPaleGrid off;
					toggleShowPaleCellColors off;
					toggleShowPaleExcluded off;
					togglePaleInapplicable on;
					togglePaleMissing off;
					toggleShowBoldCellText off;
					toggleAllowAutosize on;
					toggleColorsPanel off;
					toggleDiagonal on;
					setDiagonalHeight 80;
					toggleLinkedScrolling on;
					toggleScrollLinkedTables off;
				endTell;
				showWindow;
				getWindow;
				tell It;
					forceAutosize;
				endTell;
				getEmployee #mesquite.charMatrices.AlterData.AlterData;
				tell It;
					toggleBySubmenus off;
				endTell;
				getEmployee #mesquite.charMatrices.ColorByState.ColorByState;
				tell It;
					setStateLimit 9;
					toggleUniformMaximum on;
				endTell;
				getEmployee #mesquite.charMatrices.ColorCells.ColorCells;
				tell It;
					setColor Red;
					removeColor off;
				endTell;
				getEmployee #mesquite.categ.StateNamesEditor.StateNamesEditor;
				tell It;
					makeWindow;
					tell It;
						setExplanationSize 30;
						setAnnotationSize 20;
						setFontIncAnnot 0;
						setFontIncExp 0;
						setSize 1538 791;
						setLocation 98 54;
						setFont SanSerif;
						setFontSize 10;
						getToolPalette;
						tell It;
							setTool mesquite.categ.StateNamesEditor.StateNamesWindow.ibeam;
						endTell;
						rowsAreCharacters on;
						toggleConstrainChar on;
						toggleConstrainCharNum 3;
						togglePanel off;
						toggleSummaryPanel off;
					endTell;
					showWindow;
				endTell;
				getEmployee #mesquite.categ.StateNamesStrip.StateNamesStrip;
				tell It;
					showStrip on;
				endTell;
				getEmployee #mesquite.charMatrices.AnnotPanel.AnnotPanel;
				tell It;
					togglePanel off;
				endTell;
				getEmployee #mesquite.charMatrices.CharReferenceStrip.CharReferenceStrip;
				tell It;
					showStrip off;
				endTell;
				getEmployee #mesquite.charMatrices.QuickKeySelector.QuickKeySelector;
				tell It;
					autotabOff;
				endTell;
				getEmployee #mesquite.charMatrices.SelSummaryStrip.SelSummaryStrip;
				tell It;
					showStrip off;
				endTell;
				getEmployee #mesquite.categ.SmallStateNamesEditor.SmallStateNamesEditor;
				tell It;
					panelOpen true;
				endTell;
			endTell;
		endTell;
		endTell;
end;
